# Supplementary material for: A Typology of Food Environments in the Pacific Region and Their Relationship to Diet Quality in Solomon Islands
Source: Foods. 2021 Oct 27;10(11):2592. doi: 10.3390/foods10112592 (PMC8620377; doi:10.3390/foods10112592)
Supplement: Supplementary file 1 [file foods-10-02592-s001.zip]

Archive with 1 entries (1 files):
- foods-1365459-supplementary.pdf
